# Supplementary material for: Accurate, non-destructive, and high-throughput age estimation for Golden perch (Macquaria ambigua spp.) using DNA methylation
Source: Sci Rep. 2023 Jun 12;13:9547. doi: 10.1038/s41598-023-36773-2 (PMC10260977; doi:10.1038/s41598-023-36773-2)
Supplement: Supplementary file 1 — Supplementary Information 1. [file 41598_2023_36773_MOESM1_ESM.r]

##################################
##################################
### Golden Perch multiplex PCR ###
### Universal Model            ###
##################################
##################################

##############################################################################
### This section is for daily ageing, the second part is for annual ageing ###
##############################################################################

### Load the required libraries
library(data.table) # Required to merge the data together
library(caret) # required to evenly split the data
library(R.utils) # Required to gunzip the output from BS-seeker2
library(glmnet) # Required to generate the model 
library(randomcoloR) # For colouring in plots
SEED <- 1 # For reproducibility    

########################################################################################################################################
### This part of the script is to take the methylation calling output from Bismark and to merge together into one methylation matrix ###
########################################################################################################################################

### Move into the directory where the CGmap.gz are kept
setwd("/Users/MAY169/Documents/Multiplex_PCR/Methylation_Call/Macquaria_ambigua/") # Files were transferred into here from the HPC

### Generate a list of all the files and read in the first file to kick off the matrix
SAMPLES <- list.files(path = ".", pattern = ".bedGraph.gz")

### Un gz the first file and read it into R 
gunzip(SAMPLES[1])
datMETH <- read.table(file = gsub(pattern = ".gz", replacement = "", x = SAMPLES[1]), skip = 1)

### Make a new ID for each site
datMETH$Coordinates <- paste(datMETH$V1, datMETH$V2, datMETH$V3, sep = ":")
datMETH <- datMETH[ ,c(5,4)]
colnames(datMETH)[2] <- gsub(pattern = "_L001_HARDTRIMMED_1_bismark_bt2.bedGraph.gz", replacement = "", x = SAMPLES[1])
row.names(datMETH) <- NULL

### Convert into a data.table containing only the coordinates and the methylation value 
datMETH <- data.table(datMETH, key = colnames(datMETH[ ,1:2]))

### Gzip the sample
gzip(gsub(pattern = ".gz", replacement = "", x = SAMPLES[1]))

### Repeat the process for the other samples and add them into datMeth by using a for loop

#####################
### Start of loop ###
#####################

### Progress bar ###
pb <- winProgressBar(title = "Progress Bar", min = 0, max = (length(SAMPLES) - 1), width = 300)

for(i in 2:length(SAMPLES)){
  
  Sys.sleep(0.1)
  ### Print the name of the sample being processed ###
  
  ### Un gz the first file and read it into R 
  gunzip(SAMPLES[i])
  datSAMPLE <- read.table(file = gsub(pattern = ".gz", replacement = "", x = SAMPLES[i]), skip = 1)
  
  ### Make a new ID for each site
  datSAMPLE$Coordinates <- paste(datSAMPLE$V1, datSAMPLE$V2, datSAMPLE$V3, sep = ":")
  datSAMPLE <- datSAMPLE[ ,c(5,4)]
  colnames(datSAMPLE)[2] <- gsub(pattern = "_L001_HARDTRIMMED_1_bismark_bt2.bedGraph.gz", replacement = "", x = SAMPLES[i])
  row.names(datSAMPLE) <- NULL
  
  ### Convert into a data.table containing only the coordinates and the methylation value 
  datSAMPLE <- data.table(datSAMPLE, key = colnames(datSAMPLE[ ,1:2]))
  
  ### Gzip the sample
  gzip(gsub(pattern = ".gz", replacement = "", x = SAMPLES[i]))
  
  ### Merge datSAMPLE with datMeth
  datMETH <- merge(x = datMETH, y = datSAMPLE, by = "Coordinates", all = TRUE)
  
  ### Remove datSAMPLE
  rm(datSAMPLE)
  
  ### Update the progress bar
  setWinProgressBar(pb, i, title=paste(round(i/(length(SAMPLES) - 1) * 100, 0), "% Completed"))
}

### Close the progress bar
close(pb)
rm(pb, i, SAMPLES)
setwd("~")

###################
### End of loop ###
###################

datMETH <- data.frame(datMETH)
row.names(datMETH) <- datMETH$Coordinates
datMETH <- datMETH[ ,-1]

### Read in pd
pd <- read.csv("/Users/MAY169/Documents/Multiplex_PCR/Phenotype_Data/pd_Macquaria_ambigua.csv")
datMETH <- datMETH[ ,match(pd$Fastq_Name, colnames(datMETH))]

########################
### Model Generation ###
########################

### Split the data into either a training or testing data set
set.seed(SEED)
sampleINDEX <- createDataPartition(y = pd$AGE, times = 1, p = 0.7, list = FALSE)

### Split the methylation data 
datTRAIN <- datMETH[ ,sampleINDEX]
datTEST <- datMETH[ ,-sampleINDEX]

### Split the phenotype data 
pdTRAIN <- pd[sampleINDEX, ]
pdTEST <- pd[-sampleINDEX, ]

### Use a 10 fold cross validation to estimate the lambda parameter (Training data)
set.seed(SEED)
glmnet.Training.CV <- cv.glmnet(x = t(datTRAIN), y = pdTRAIN$AGE, nfolds=10, family="gaussian", alpha = 0.5)

### The definition of the lambda parameter:
lambda.glmnet.Training <- glmnet.Training.CV$lambda.min

### Fit the elastic net predictor to the training data
glmnet.Training <- glmnet(t(datTRAIN), pdTRAIN$AGE, family="gaussian", nlambda=100, alpha = 0.5) 

### Estimate the age of tghe zebrafish in the training data set
datPredict <- predict(glmnet.Training, t(datTRAIN), type="response", s=lambda.glmnet.Training)

### Extract the CpG sites that are predictive of age 
datSites <- as.matrix(coef(glmnet.Training, s=lambda.glmnet.Training))
datUNIVERSAL_SITES <- data.frame(as.matrix(datSites[which(datSites[,1] > 0 | datSites[,1] < 0),]))

### Estimate the age of the zebrafish in the testing data set
datTestPredict <- predict(glmnet.Training, t(datTEST), type="response", s=lambda.glmnet.Training)

### Add in which samples were training or testing
pd$Dataset <- "Testing"
pd$Dataset[sampleINDEX] <- "Training"
datEPIGENETIC <- rbind(datPredict, datTestPredict)
pd$Age_Prediction_Universal <- datEPIGENETIC[match(pd$Fastq_Name, row.names(datEPIGENETIC))]

###################################
### Median Absolute Error (MAE) ###
###################################

#######################
### Universal Model ###
#######################

### MAE for Training data
median(abs(pd$AGE[which(pd$Dataset == "Training")] - pd$Age_Prediction_Universal[which(pd$Dataset == "Training")]))

### MAE for Testing data
median(abs(pd$AGE[which(pd$Dataset == "Testing")] - pd$Age_Prediction_Universal[which(pd$Dataset == "Testing")]))

### T-test between performance of trainin and testing
t.test(pd$AGE[which(pd$Dataset == "Training")], pd$Age_Prediction_Universal[which(pd$Dataset == "Testing")], paired = F)

### KS Test
ks.test(pd$AGE[which(pd$Dataset == "Training")], pd$Age_Prediction_Universal[which(pd$Dataset == "Testing")], paired = F)

### Relative error rate
median(abs(pd$AGE[pd$Dataset == "Testing"] - pd$Age_Prediction_Universal[pd$Dataset == "Testing"]) / pd$Age_Prediction_Universal[pd$Dataset == "Testing"])
