# Supplementary material for: Accurate, non-destructive, and high-throughput age estimation for Golden perch (Macquaria ambigua spp.) using DNA methylation
Source: Sci Rep. 2023 Jun 12;13:9547. doi: 10.1038/s41598-023-36773-2 (PMC10260977; doi:10.1038/s41598-023-36773-2)
Supplement: Supplementary file 3 — Supplementary Information 3. [file 41598_2023_36773_MOESM3_ESM.xlsx]

## Sheet: Supplementary Table 1
Supplementary Table 1. Sample information and age prediction of the golden perch used in this study.
Specimen ID	Species	Site	Length (mm)	Weight (g)	Sex	Age_Type	Dataset	Age (Days)	Universal Age Model Prediction (Days)	Daily Age Model Prediction (Days)	Annual Age Prediction (Days)
YB 16	Macquaria ambigua oriens	Isla Delusion	220	NA	F	ANNUAL	Testing	730	704.359	NA	860.014
YB 12	Macquaria ambigua oriens	Isla Delusion	250	NA	F	ANNUAL	Training	1095	873.006	NA	1409.41
YB 14	Macquaria ambigua oriens	Isla Delusion	243	NA	F	ANNUAL	Testing	1095	1078.84	NA	919.03
YB 15	Macquaria ambigua oriens	Isla Delusion	238	NA	F	ANNUAL	Training	1095	767.77	NA	924.713
YB 32	Macquaria ambigua oriens	Glebe tailwater	360	NA	F	ANNUAL	Training	1095	1221.1	NA	1393.53
YB 37	Macquaria ambigua oriens	Glebe tailwater	300	NA	F	ANNUAL	Testing	1095	1153.09	NA	1279.63
YB 52	Macquaria ambigua oriens	Widewater	325	NA	F	ANNUAL	Testing	1095	802.743	NA	1202.1
YB 55	Macquaria ambigua oriens	Widewater	412	NA	F	ANNUAL	Training	1095	1198.84	NA	1033.09
YB 56	Macquaria ambigua oriens	Widewater	260	NA	F	ANNUAL	Testing	1095	1202.32	NA	822.549
YB 57	Macquaria ambigua oriens	Widewater	257	NA	F	ANNUAL	Testing	1095	1076.76	NA	1379.2
YB 07	Macquaria ambigua oriens	Isla Delusion	280	NA	F	ANNUAL	Training	1460	1460.75	NA	1754.98
YB 110	Macquaria ambigua oriens	Mt. Wandoo	310	NA	F	ANNUAL	Training	1460	1171.13	NA	1314.16
YB 31	Macquaria ambigua oriens	Glebe tailwater	350	NA	F	ANNUAL	Training	1460	1458.13	NA	1184.12
YB 33	Macquaria ambigua oriens	Glebe tailwater	355	NA	F	ANNUAL	Training	1460	1688.03	NA	1808.52
YB 39	Macquaria ambigua oriens	Glebe tailwater	236	NA	F	ANNUAL	Training	1460	1188.25	NA	1845.71
YB 53	Macquaria ambigua oriens	Widewater	290	NA	F	ANNUAL	Testing	1460	1507.46	NA	1147.41
YB 60	Macquaria ambigua oriens	Widewater	323	NA	F	ANNUAL	Training	1460	1766.21	NA	1841.68
YB 01	Macquaria ambigua oriens	Isla Delusion	300	NA	F	ANNUAL	Training	1825	2087.41	NA	1794.26
YB 54	Macquaria ambigua oriens	Widewater	314	NA	F	ANNUAL	Training	1825	2031.16	NA	1654.71
YB 59	Macquaria ambigua oriens	Widewater	290	NA	F	ANNUAL	Training	1825	1717.91	NA	2240.48
YB 30	Macquaria ambigua oriens	Glebe tailwater	400	NA	F	ANNUAL	Testing	2190	2105.87	NA	2398.77
YB 107	Macquaria ambigua oriens	Mt. Wandoo	340	NA	F	ANNUAL	Training	2555	1895.86	NA	3211.86
YB 109	Macquaria ambigua oriens	Mt. Wandoo	335	NA	F	ANNUAL	Testing	2555	2466.87	NA	2128.54
YB 111	Macquaria ambigua oriens	Mt. Wandoo	345	NA	F	ANNUAL	Testing	2555	1871.57	NA	3114.25
YB 115	Macquaria ambigua oriens	Mt. Wandoo	340	NA	F	ANNUAL	Training	2555	2714.11	NA	2653.52
YB 72	Macquaria ambigua oriens	Pelican waterhole	355	NA	F	ANNUAL	Training	2555	2766.41	NA	2556.3
YB 73	Macquaria ambigua oriens	Pelican waterhole	348	NA	F	ANNUAL	Training	2555	3059.67	NA	2723.25
YB 75	Macquaria ambigua oriens	Pelican waterhole	375	NA	F	ANNUAL	Training	2555	2322.83	NA	2437.11
YB 77	Macquaria ambigua oriens	Pelican waterhole	340	NA	F	ANNUAL	Training	2555	2383.42	NA	3233.36
YB 80	Macquaria ambigua oriens	Pelican waterhole	350	NA	F	ANNUAL	Testing	2555	2951.58	NA	3266.8
YB 113	Macquaria ambigua oriens	Mt. Wandoo	330	NA	F	ANNUAL	Testing	2920	3056.94	NA	2908.29
YB 69	Macquaria ambigua oriens	Widewater	340	NA	F	ANNUAL	Training	2920	3175.91	NA	3656.75
YB 06	Macquaria ambigua oriens	Isla Delusion	320	NA	F	ANNUAL	Testing	3285	2878.96	NA	3456.55
YB 09	Macquaria ambigua oriens	Isla Delusion	388	NA	F	ANNUAL	Testing	3285	2820.33	NA	3684.68
YB 112	Macquaria ambigua oriens	Mt. Wandoo	380	NA	F	ANNUAL	Testing	3285	3596.08	NA	2648.75
YB 71	Macquaria ambigua oriens	Pelican waterhole	365	NA	F	ANNUAL	Training	3285	2960.42	NA	2878.96
YB 76	Macquaria ambigua oriens	Pelican waterhole	385	NA	F	ANNUAL	Training	3285	2552.43	NA	3022
YB 58	Macquaria ambigua oriens	Widewater	320	NA	F	ANNUAL	Training	3650	4678.27	NA	4391.06
YB 34	Macquaria ambigua oriens	Glebe tailwater	320	NA	F	ANNUAL	Testing	4380	3474.39	NA	5546.04
YB 63	Macquaria ambigua oriens	Widewater	225	NA	M	ANNUAL	Training	730	893.878	NA	746.585
YB 84	Macquaria ambigua oriens	Pelican waterhole	235	NA	M	ANNUAL	Testing	730	523.867	NA	534.735
YB 98	Macquaria ambigua oriens	Pelican waterhole	228	NA	M	ANNUAL	Training	730	654.99	NA	824.535
YB 114	Macquaria ambigua oriens	Mt. Wandoo	280	NA	M	ANNUAL	Training	1095	1415.03	NA	1048.82
YB 116	Macquaria ambigua oriens	Mt. Wandoo	245	NA	M	ANNUAL	Testing	1095	809.172	NA	1197.6
YB 17	Macquaria ambigua oriens	Isla Delusion	290	NA	M	ANNUAL	Training	1095	937.931	NA	1312.91
YB 92	Macquaria ambigua oriens	Pelican waterhole	245	NA	M	ANNUAL	Testing	1095	1175.01	NA	767.77
YB 96	Macquaria ambigua oriens	Pelican waterhole	223	NA	M	ANNUAL	Training	1095	1394.38	NA	937.931
YB 03	Macquaria ambigua oriens	Isla Delusion	250	NA	M	ANNUAL	Training	1460	1444.38	NA	1313.95
YB 11	Macquaria ambigua oriens	Isla Delusion	265	NA	M	ANNUAL	Testing	1460	1346.36	NA	1390.11
YB 19	Macquaria ambigua oriens	Isla Delusion	225	NA	M	ANNUAL	Training	1460	1649.07	NA	1865.86
YB 35	Macquaria ambigua oriens	Glebe tailwater	250	NA	M	ANNUAL	Training	1460	1766.12	NA	1655.95
YB 36	Macquaria ambigua oriens	Glebe tailwater	262	NA	M	ANNUAL	Training	1460	1851.41	NA	1346.43
YB 41	Macquaria ambigua oriens	Glebe tailwater	240	NA	M	ANNUAL	Training	1460	1790.76	NA	1335.09
YB 61	Macquaria ambigua oriens	Widewater	315	NA	M	ANNUAL	Training	1460	1684.82	NA	1085.48
YB 62	Macquaria ambigua oriens	Widewater	265	NA	M	ANNUAL	Training	1460	1488.56	NA	1353.79
YB 81	Macquaria ambigua oriens	Pelican waterhole	235	NA	M	ANNUAL	Training	1460	1860.55	NA	1409.64
YB 82	Macquaria ambigua oriens	Pelican waterhole	215	NA	M	ANNUAL	Training	1460	1892.67	NA	1346.36
YB 83	Macquaria ambigua oriens	Pelican waterhole	215	NA	M	ANNUAL	Training	1460	1553.24	NA	1171.13
YB 86	Macquaria ambigua oriens	Pelican waterhole	275	NA	M	ANNUAL	Training	1460	1265.23	NA	1528.47
YB 89	Macquaria ambigua oriens	Pelican waterhole	225	NA	M	ANNUAL	Testing	1460	1346.39	NA	1078.9
YB 97	Macquaria ambigua oriens	Pelican waterhole	240	NA	M	ANNUAL	Training	1460	1594.33	NA	1844.05
YB 68	Macquaria ambigua oriens	Widewater	295	NA	M	ANNUAL	Training	1825	1482.73	NA	1805.48
YB 10	Macquaria ambigua oriens	Isla Delusion	302	NA	M	ANNUAL	Training	2190	2088.95	NA	2451.26
YB 40	Macquaria ambigua oriens	Glebe tailwater	264	NA	M	ANNUAL	Training	2190	1535.41	NA	2838.79
YB 02	Macquaria ambigua oriens	Isla Delusion	285	NA	M	ANNUAL	Training	2555	1868.44	NA	1955.75
YB 08	Macquaria ambigua oriens	Isla Delusion	270	NA	M	ANNUAL	Testing	2555	2723.25	NA	1897.58
YB 108	Macquaria ambigua oriens	Mt. Wandoo	345	NA	M	ANNUAL	Training	2555	3266.8	NA	2141.81
YB 74	Macquaria ambigua oriens	Pelican waterhole	300	NA	M	ANNUAL	Training	2555	2875.36	NA	2193.59
YB 79	Macquaria ambigua oriens	Pelican waterhole	305	NA	M	ANNUAL	Training	2555	3021.63	NA	1895.86
YB 91	Macquaria ambigua oriens	Pelican waterhole	270	NA	M	ANNUAL	Training	2555	2054.71	NA	2517.29
YB 29	Macquaria ambigua oriens	Glebe tailwater	350	NA	M	ANNUAL	Testing	2920	3557.08	NA	2303.03
YB 78	Macquaria ambigua oriens	Pelican waterhole	320	NA	M	ANNUAL	Testing	3285	4128.94	NA	2543.36
YB 64	Macquaria ambigua oriens	Widewater	300	NA	M	ANNUAL	Training	3650	3577.98	NA	2785.06
YB 106	Macquaria ambigua oriens	Pelican waterhole	94	NA	NA	ANNUAL	Testing	146	113.038	NA	151.447
YB 28	Macquaria ambigua oriens	Isla Delusion	55	NA	NA	ANNUAL	Training	146	123.234	NA	132.998
YB 50	Macquaria ambigua oriens	Glebe tailwater	110	NA	NA	ANNUAL	Training	182.5	184.363	NA	175.352
YB 67	Macquaria ambigua oriens	Widewater	86	NA	NA	ANNUAL	Testing	219	247.46	NA	160.152
YB 51	Macquaria ambigua oriens	Glebe tailwater	150	NA	NA	ANNUAL	Training	292	352.662	NA	294.581
YB 47	Macquaria ambigua oriens	Glebe tailwater	125	NA	NA	ANNUAL	Training	328.5	308.613	NA	290.667
YB 102	Macquaria ambigua oriens	Pelican waterhole	158	NA	NA	ANNUAL	Testing	365	461.909	NA	351.188
YB 66	Macquaria ambigua oriens	Widewater	190	NA	NA	ANNUAL	Training	365	414.881	NA	417.482
YB 45	Macquaria ambigua oriens	Glebe tailwater	180	NA	NA	ANNUAL	Training	401.5	351.621	NA	395.676
YB 46	Macquaria ambigua oriens	Glebe tailwater	145	NA	NA	ANNUAL	Training	401.5	320.636	NA	400.212
YB 49	Macquaria ambigua oriens	Glebe tailwater	135	NA	NA	ANNUAL	Training	401.5	385.608	NA	479.261
YB 93	Macquaria ambigua oriens	Pelican waterhole	180	NA	NA	ANNUAL	Training	401.5	376.891	NA	387.398
YB 48	Macquaria ambigua oriens	Glebe tailwater	150	NA	NA	ANNUAL	Training	438	427.376	NA	489.249
YB 42	Macquaria ambigua oriens	Glebe tailwater	192	NA	NA	ANNUAL	Testing	456.25	356.088	NA	524.04
YB 04	Macquaria ambigua oriens	Isla Delusion	194	NA	NA	ANNUAL	Testing	730	914.187	NA	877.788
YB 100	Macquaria ambigua oriens	Pelican waterhole	205	NA	NA	ANNUAL	Training	730	671.555	NA	714.216
YB 18	Macquaria ambigua oriens	Isla Delusion	205	NA	NA	ANNUAL	Training	730	922.025	NA	560.716
YB 20	Macquaria ambigua oriens	Isla Delusion	177	NA	NA	ANNUAL	Testing	730	582.431	NA	575.527
YB 21	Macquaria ambigua oriens	Isla Delusion	215	NA	NA	ANNUAL	Testing	730	719.57	NA	573.909
YB 22	Macquaria ambigua oriens	Isla Delusion	185	NA	NA	ANNUAL	Testing	730	813.332	NA	916.251
YB 25	Macquaria ambigua oriens	Isla Delusion	200	NA	NA	ANNUAL	Training	730	823.093	NA	663.556
YB 26	Macquaria ambigua oriens	Isla Delusion	185	NA	NA	ANNUAL	Training	730	684.951	NA	800.002
YB 27	Macquaria ambigua oriens	Isla Delusion	175	NA	NA	ANNUAL	Training	730	562.562	NA	647.556
YB 43	Macquaria ambigua oriens	Glebe tailwater	192	NA	NA	ANNUAL	Training	730	520.961	NA	858.294
YB 65	Macquaria ambigua oriens	Widewater	192	NA	NA	ANNUAL	Testing	730	514.56	NA	862.139
YB 85	Macquaria ambigua oriens	Pelican waterhole	205	NA	NA	ANNUAL	Training	730	658.363	NA	799.129
YB 88	Macquaria ambigua oriens	Pelican waterhole	205	NA	NA	ANNUAL	Training	730	529.93	NA	775.461
YB 90	Macquaria ambigua oriens	Pelican waterhole	212	NA	NA	ANNUAL	Testing	730	658.553	NA	582.004
YB 23	Macquaria ambigua oriens	Isla Delusion	215	NA	NA	ANNUAL	Training	1095	1069.31	NA	1099.62
YB 44	Macquaria ambigua oriens	Glebe tailwater	225	NA	NA	ANNUAL	Training	1095	1383.51	NA	1230.25
YB 87	Macquaria ambigua oriens	Pelican waterhole	228	NA	NA	ANNUAL	Training	1095	843.499	NA	1415.03
YB 24	Macquaria ambigua oriens	Isla Delusion	203	NA	NA	ANNUAL	Training	1460	1858.71	NA	1157.65
YB 38	Macquaria ambigua oriens	Glebe tailwater	210	NA	NA	ANNUAL	Training	1460	1461.97	NA	1031.77
YB 99	Macquaria ambigua oriens	Pelican waterhole	195	NA	NA	ANNUAL	Training	1460	1194.7	NA	1164.86
YB 05	Macquaria ambigua oriens	Isla Delusion	220	NA	NA	ANNUAL	Training	1825	1322.97	NA	1580.65
C23	Macquaria ambigua	Wynella	16	0.047	NA	DAILY	Training	7	7.67125	7.73702	NA
C34	Macquaria ambigua	Wynella	15	0.034	NA	DAILY	Training	9	8.29993	8.35981	NA
2	Macquaria ambigua	Bourke	10.39	NA	NA	DAILY	Training	11	8.24278	10.522	NA
9	Macquaria ambigua	Barwon Inn	9.61	NA	NA	DAILY	Testing	11	10.5361	9.28559	NA
C30	Macquaria ambigua	Wynella	12	0.1	NA	DAILY	Training	12	15.2715	14.1779	NA
7	Macquaria ambigua	Barwon Inn	11.61	NA	NA	DAILY	Training	13	12.9479	13.471	NA
C24	Macquaria ambigua	Wynella	14	0.022	NA	DAILY	Training	13	11.5318	15.3294	NA
C40	Macquaria ambigua	Whynebah	18	0.0528	NA	DAILY	Training	13	15.2847	14.8408	NA
3	Macquaria ambigua	Bourke	12.06	NA	NA	DAILY	Testing	14	15.6701	16.1115	NA
31	Macquaria ambigua	Brewarrina	12.24	NA	NA	DAILY	Training	14	13.4702	15.4454	NA
C77	Macquaria ambigua	Whyenbah	14	0.025	NA	DAILY	Training	14	10.4087	11.9431	NA
5	Macquaria ambigua	Barwon Inn	13.56	NA	NA	DAILY	Training	15	18.2833	17.5638	NA
C39	Macquaria ambigua	Whynebah	20	0.0544	NA	DAILY	Testing	15	13.7167	12.2788	NA
C63	Macquaria ambigua	Wynella	NA	0.027	NA	DAILY	Training	15	11.2678	17.4622	NA
C74	Macquaria ambigua	Whyenbah	17.5	0.039	NA	DAILY	Testing	15	18.9214	14.5725	NA
38	Macquaria ambigua	DS Little Weir	12.06	NA	NA	DAILY	Training	16	15.2341	15.289	NA
4	Macquaria ambigua	Bourke	13.66	NA	NA	DAILY	Training	16	14.4018	13.4456	NA
19	Macquaria ambigua	Moonie River Bridge	15.92	NA	NA	DAILY	Training	17	20.5484	19.4217	NA
C29	Macquaria ambigua	Wynella	23	0.33	NA	DAILY	Training	17	18.6206	18.0171	NA
17	Macquaria ambigua	Moonie River Bridge	14.84	NA	NA	DAILY	Testing	18	23.195	18.939	NA
36	Macquaria ambigua	DS Little Weir	14.32	NA	NA	DAILY	Training	18	14.9956	19.5246	NA
C73	Macquaria ambigua	Whyenbah	18	0.045	NA	DAILY	Training	18	22.0979	15.9187	NA
6	Macquaria ambigua	Barwon Inn	16.17	NA	NA	DAILY	Training	20	16.1263	18.2659	NA
22	Macquaria ambigua	Brewarrina	18.33	NA	NA	DAILY	Testing	21	16.0747	22.2123	NA
30	Macquaria ambigua	Moonie River Bridge	21.54	NA	NA	DAILY	Training	21	20.5459	18.3892	NA
20	Macquaria ambigua	Moonie River Bridge	21.41	NA	NA	DAILY	Training	22	27.1013	20.9483	NA
C60	Macquaria ambigua	Wynella	16.5	0.038	NA	DAILY	Testing	23	21.6995	23.7209	NA
26	Macquaria ambigua	3 Mile Bridge	18.55	NA	NA	DAILY	Training	24	25.2533	22.0198	NA
C42	Macquaria ambigua	Whynebah	14	0.0244	NA	DAILY	Training	24	26.9644	22.5334	NA
11	Macquaria ambigua	Bourke	26.05	NA	NA	DAILY	Testing	25	18.457	23.3549	NA
16	Macquaria ambigua	Bourke	27.13	NA	NA	DAILY	Testing	26	24.7258	24.3112	NA
33	Macquaria ambigua	3 Mile Bridge	20.63	NA	NA	DAILY	Training	26	32.6843	30.6147	NA
1	Macquaria ambigua	Viewmont	19.2	NA	NA	DAILY	Training	27	26.7756	22.2891	NA
C52	Macquaria ambigua	Warkon Bridge	34	0.55	NA	DAILY	Testing	27	21.2193	26.4894	NA
25	Macquaria ambigua	3 Mile Bridge	22.52	NA	NA	DAILY	Training	28	24.2511	32.5145	NA
27	Macquaria ambigua	lower Culgoa	21.19	NA	NA	DAILY	Testing	28	33.6571	24.5421	NA
23	Macquaria ambigua	3 Mile Bridge	20.72	NA	NA	DAILY	Training	29	26.099	31.7965	NA
13	Macquaria ambigua	Bourke	23.03	NA	NA	DAILY	Testing	30	35.1218	32.6847	NA
35	Macquaria ambigua	3 Mile Bridge	23.13	NA	NA	DAILY	Testing	30	25.1484	30.5718	NA
C35	Macquaria ambigua	Wynella	20	0.11	NA	DAILY	Training	30	35.0583	30.1215	NA
18	Macquaria ambigua	Moonie River Bridge	33.8	NA	NA	DAILY	Training	31	26.9616	35.2236	NA
29	Macquaria ambigua	Moonie River Bridge	37.78	NA	NA	DAILY	Training	32	35.8934	32.0427	NA
32	Macquaria ambigua	3 Mile Bridge	25.55	NA	NA	DAILY	Testing	32	33.1938	34.8736	NA
21	Macquaria ambigua	Moonie River Bridge	38.98	NA	NA	DAILY	Training	33	32.4442	38.2199	NA
C46	Macquaria ambigua	Warkon Bridge	55	2.12	NA	DAILY	Training	34	37.9782	32.5051	NA
24	Macquaria ambigua	3 Mile Bridge	26.78	NA	NA	DAILY	Testing	35	42.0857	36.4742	NA
28	Macquaria ambigua	Moonie River Bridge	36.24	NA	NA	DAILY	Testing	35	25.9942	40.4103	NA
C28	Macquaria ambigua	Wynella	98	11.3	NA	DAILY	Training	51	40.2241	47.0892	NA
C32	Macquaria ambigua	Wynella	70	4.2	NA	DAILY	Training	51	64.5771	46.1545	NA
C22	Macquaria ambigua	Wynella	84	7.5	NA	DAILY	Training	52	47.267	43.6829	NA
C47	Macquaria ambigua	Warkon Bridge	46	0.81	NA	DAILY	Training	54	64.4585	58.096	NA
C38	Macquaria ambigua	Whynebah	59	2.32	NA	DAILY	Testing	57	72.0586	57.2499	NA
C38	Macquaria ambigua	Whynebah	59	2.32	NA	DAILY	Training	57	73.8862	51.4738	NA
C43	Macquaria ambigua	Whynebah	53	1.51	NA	DAILY	Training	82	80.8106	69.9113	NA
C25	Macquaria ambigua	Wynella	75	4.7	NA	DAILY	Testing	83	75.6084	93.5787	NA
C17	Macquaria ambigua	Whyenbah	72	4.4	NA	DAILY	Training	85	108.629	85.6316	NA
C31	Macquaria ambigua	Wynella	76	6	NA	DAILY	Testing	90	111.484	84.2393	NA
C45	Macquaria ambigua	Warkon Bridge	79	5.11	NA	DAILY	Training	100	88.4831	105.257	NA
C37	Macquaria ambigua	Whynebah	83	6.9	NA	DAILY	Training	104	73.4957	121.637	NA
C51	Macquaria ambigua	Warkon Bridge	57	2.47	NA	DAILY	Training	105	115.27	102.044	NA
C33	Macquaria ambigua	Wynella	73	4.8	NA	DAILY	Training	108	122.495	93.5476	NA
C4	Macquaria ambigua	Whyenbah	83	8.2	NA	DAILY	Training	115	132.087	111.221	NA
C81	Macquaria ambigua	Weribone	78	6	NA	DAILY	Training	125	95.3788	138.099	NA
C18	Macquaria ambigua	Whyenbah	86	10.1	NA	DAILY	Training	126	99.3376	129.164	NA
C1	Macquaria ambigua	Whyenbah	123	24.7	NA	DAILY	Testing	127	131.897	144.298	NA
C21	Macquaria ambigua	Warkon Bridge	95	10.2	NA	DAILY	Training	131	103.871	155.178	NA
C13	Macquaria ambigua	Whyenbah	74	6.2	NA	DAILY	Training	135	114.006	119.807	NA
C5	Macquaria ambigua	Whyenbah	102	15.6	NA	DAILY	Training	136	130.673	146.304	NA
C44	Macquaria ambigua	Warkon Bridge	100	11.32	NA	DAILY	Training	137	136.561	130.122	NA
C50	Macquaria ambigua	Warkon Bridge	97	10.64	NA	DAILY	Testing	138	139.22	141.031	NA
C11	Macquaria ambigua	Whyenbah	96	12.9	NA	DAILY	Training	139	178.911	154.727	NA
C3	Macquaria ambigua	Whyenbah	104	14.3	NA	DAILY	Testing	144	116.79	170.113	NA
C6	Macquaria ambigua	Whyenbah	92	10.8	NA	DAILY	Training	145	131.47	133.774	NA
C19	Macquaria ambigua	Whyenbah	85	11.3	NA	DAILY	Training	164	128.933	139.673	NA
C8	Macquaria ambigua	Whyenbah	116	20.6	NA	DAILY	Testing	174	177.953	204.83	NA
C72	Macquaria ambigua	Whynebah	145	37.5	NA	DAILY	Training	175	210.53	169.053	NA
C10	Macquaria ambigua	Whyenbah	118	21.3	NA	DAILY	Training	186	203.428	172.456	NA
C78	Macquaria ambigua	Whynebah	149	38.48	NA	DAILY	Training	188	174.324	184.999	NA
C15	Macquaria ambigua	Whyenbah	128	28.4	NA	DAILY	Training	190	227.811	172.44	NA
C20	Macquaria ambigua	Whyenbah	124	24.1	NA	DAILY	Training	203	203.857	220.696	NA
C14	Macquaria ambigua	Whyenbah	87	9.4	NA	DAILY	Training	208	245.045	209.397	NA
C9	Macquaria ambigua	Whyenbah	107	17	NA	DAILY	Training	210	248.013	246.364	NA
C2	Macquaria ambigua	Whyenbah	116	21.4	NA	DAILY	Training	234	293.702	211.196	NA
C12	Macquaria ambigua	Whyenbah	155	48	NA	DAILY	Training	246	206.467	223.123	NA
C16	Macquaria ambigua	Whyenbah	150	42.3	NA	DAILY	Training	279	214.301	243.418	NA
1_GP_05	Macquaria ambigua	Weribone	55	2.2	NA	ANNUAL	Training	365	339.096	NA	384.836
2_GP_05	Macquaria ambigua	Ten Mile	137	35.8	NA	ANNUAL	Training	365	295.19	NA	314.084
3_GP_12	Macquaria ambigua	Wyenbah	83	8.4	NA	ANNUAL	Training	365	276.274	NA	457.849
3_GP_13	Macquaria ambigua	Wyenbah	76	5.6	NA	ANNUAL	Testing	365	363.379	NA	367.4
3_GP_14	Macquaria ambigua	Wyenbah	63	3.7	NA	ANNUAL	Training	365	356.58	NA	311.919
3_GP_24	Macquaria ambigua	Wyenbah	104	16.2	NA	ANNUAL	Training	365	439.756	NA	406.528
3_GP_25	Macquaria ambigua	Wyenbah	100	15.1	NA	ANNUAL	Training	365	413.161	NA	406.482
3_GP_26	Macquaria ambigua	Wyenbah	80	8.8	NA	ANNUAL	Training	365	314.019	NA	377.023
3_GP_27	Macquaria ambigua	Wyenbah	88	12	NA	ANNUAL	Training	365	363.905	NA	349.588
4_GP_03	Macquaria ambigua	Wynella	305	460	NA	ANNUAL	Training	365	333.001	NA	322.611
4_GP_09	Macquaria ambigua	Wynella	56	2.3	NA	ANNUAL	Training	365	344.346	NA	301.693
4_GP_10	Macquaria ambigua	Wynella	62	3.2	NA	ANNUAL	Testing	365	473.641	NA	349.396
4_GP_11	Macquaria ambigua	Wynella	55	2.2	NA	ANNUAL	Training	365	442.763	NA	284.559
4_GP_15	Macquaria ambigua	Wynella	152	52.2	NA	ANNUAL	Training	365	426.798	NA	422.372
4_GP_17	Macquaria ambigua	Wynella	52	1.9	NA	ANNUAL	Training	365	314.165	NA	459.807
4_GP_18	Macquaria ambigua	Wynella	56	1.9	NA	ANNUAL	Testing	365	422.411	NA	358.579
5_GP_09	Macquaria ambigua	Wollerbilla	52	2.6	NA	ANNUAL	Training	365	289.82	NA	370.253
5_GP_10	Macquaria ambigua	Wollerbilla	67	4.1	NA	ANNUAL	Testing	365	383.003	NA	324.955
5_GP_11	Macquaria ambigua	Wollerbilla	90	10	NA	ANNUAL	Training	365	467.966	NA	316.375
5_GP_12	Macquaria ambigua	Wollerbilla	79	6.1	NA	ANNUAL	Training	365	472.2	NA	427.971
5_GP_13	Macquaria ambigua	Wollerbilla	78	5.7	NA	ANNUAL	Training	365	294.143	NA	409.339
5_GP_14	Macquaria ambigua	Wollerbilla	75	5.3	NA	ANNUAL	Training	365	374.227	NA	291.641
5_GP_18	Macquaria ambigua	Wollerbilla	78	7	NA	ANNUAL	Training	365	358.266	NA	292.637
5_GP_19	Macquaria ambigua	Wollerbilla	88	9.6	NA	ANNUAL	Testing	365	293.124	NA	269.125
5_GP_20	Macquaria ambigua	Wollerbilla	57	2.8	NA	ANNUAL	Testing	365	336.352	NA	279.377
C7	Macquaria ambigua	Whyenbah	190	90.8	NA	DAILY	Testing	633	797.291	542.507	NA
2_GP_07	Macquaria ambigua	Ten Mile	204	111.8	NA	ANNUAL	Training	730	848.583	NA	737.357
2_GP_10	Macquaria ambigua	Ten Mile	267	245	NA	ANNUAL	Testing	730	741.962	NA	590.352
2_GP_18	Macquaria ambigua	Ten Mile	151	46.9	NA	ANNUAL	Testing	730	568.916	NA	554.862
4_GP_06	Macquaria ambigua	Wynella	270	335	NA	ANNUAL	Training	730	802.103	NA	573.461
5_GP_03	Macquaria ambigua	Wollerbilla	246	232.5	NA	ANNUAL	Training	730	639.599	NA	723.425
5_GP_05	Macquaria ambigua	Wollerbilla	223	173	NA	ANNUAL	Training	730	866.714	NA	619.504
5_GP_06	Macquaria ambigua	Wollerbilla	292	415	NA	ANNUAL	Training	730	544.792	NA	729.349
5_GP_07	Macquaria ambigua	Wollerbilla	268	340	NA	ANNUAL	Training	730	670.299	NA	674.316
5_GP_08	Macquaria ambigua	Wollerbilla	263	272	NA	ANNUAL	Testing	730	704.856	NA	920.395
5_GP_15	Macquaria ambigua	Wollerbilla	325	472.8	NA	ANNUAL	Training	730	679.325	NA	539.232
5_GP_17	Macquaria ambigua	Wollerbilla	250	259.7	NA	ANNUAL	Training	730	628.951	NA	782.74
2_GP_16	Macquaria ambigua	Ten Mile	230	157	NA	ANNUAL	Training	1095	977.72	NA	1238.18
2_GP_17	Macquaria ambigua	Ten Mile	252	215	NA	ANNUAL	Training	1095	868.224	NA	1398.15
2_GP_19	Macquaria ambigua	Ten Mile	236	177	NA	ANNUAL	Testing	1095	911.898	NA	1267.94
3_GP_10	Macquaria ambigua	Wyenbah	132	32.8	NA	ANNUAL	Training	1095	1377.02	NA	978.164
3_GP_11	Macquaria ambigua	Wyenbah	103	14.3	NA	ANNUAL	Training	1095	1209.13	NA	1101.65
3_GP_23	Macquaria ambigua	Wyenbah	249	210.1	NA	ANNUAL	Training	1095	893.505	NA	1022.78
4_GP_05	Macquaria ambigua	Wynella	278	327.1	NA	ANNUAL	Testing	1095	1176.94	NA	1364.61
4_GP_13	Macquaria ambigua	Wynella	349	741	NA	ANNUAL	Training	1095	1392.98	NA	1068.78
YB 70	Macquaria ambigua oriens	Widewater	265	NA	NA	ANNUAL	Testing	1095	1122.58	NA	793.784
1_GP_04	Macquaria ambigua	Weribone	275	315.2	NA	ANNUAL	Training	1460	1117.51	NA	1270.11
3_GP_08	Macquaria ambigua	Wyenbah	226	148	NA	ANNUAL	Testing	1460	1126.16	NA	1251.93
3_GP_09	Macquaria ambigua	Wyenbah	204	112.3	NA	ANNUAL	Training	1460	1066.19	NA	1166.94
3_GP_16	Macquaria ambigua	Wyenbah	189	87	NA	ANNUAL	Testing	1460	1350.69	NA	1062.7
3_GP_18	Macquaria ambigua	Wyenbah	252	194	NA	ANNUAL	Testing	1460	1176.48	NA	1770.11
4_GP_08	Macquaria ambigua	Wynella	302	418	NA	ANNUAL	Training	1460	1295.74	NA	1385.58
5_GP_02	Macquaria ambigua	Wollerbilla	306	254.4	NA	ANNUAL	Testing	1460	1886.01	NA	1550.74
2_GP_03	Macquaria ambigua	Ten Mile	244	189	NA	ANNUAL	Training	1825	1559.1	NA	2134.72
3_GP_03	Macquaria ambigua	Wyenbah	335	527	NA	ANNUAL	Training	1825	2352.31	NA	1615.08
3_GP_04	Macquaria ambigua	Wyenbah	199	91.2	NA	ANNUAL	Training	1825	1635.58	NA	1988.79
3_GP_05	Macquaria ambigua	Wyenbah	253	206.6	NA	ANNUAL	Training	1825	1832.6	NA	2321.42
3_GP_07	Macquaria ambigua	Wyenbah	185	80.6	NA	ANNUAL	Testing	1825	1386.09	NA	1649.78
3_GP_19	Macquaria ambigua	Wyenbah	297	358	NA	ANNUAL	Training	1825	2168.21	NA	1657.72
3_GP_20	Macquaria ambigua	Wyenbah	254	200	NA	ANNUAL	Testing	1825	1352.45	NA	1421.43
3_GP_22	Macquaria ambigua	Wyenbah	192	86.2	NA	ANNUAL	Training	1825	1432.05	NA	1968.91
5_GP_16	Macquaria ambigua	Wollerbilla	320	486	NA	ANNUAL	Training	1825	2017.9	NA	2103.9
1_GP_07	Macquaria ambigua	Weribone	304	366.1	NA	ANNUAL	Training	2190	1755.47	NA	1678.01
2_GP_01	Macquaria ambigua	Ten Mile	438	938.9	NA	ANNUAL	Testing	2190	1925.43	NA	2637.43
2_GP_02	Macquaria ambigua	Ten Mile	274	274.3	NA	ANNUAL	Training	2190	1785.56	NA	1950.8
2_GP_08	Macquaria ambigua	Ten Mile	415	845	NA	ANNUAL	Training	2190	1569.51	NA	1886.4
2_GP_14	Macquaria ambigua	Ten Mile	251	237	NA	ANNUAL	Testing	2190	1596.02	NA	1702.71
2_GP_15	Macquaria ambigua	Ten Mile	276	256	NA	ANNUAL	Training	2190	1715.16	NA	1869.87
3_GP_06	Macquaria ambigua	Wyenbah	299	320	NA	ANNUAL	Training	2190	2428.42	NA	2786.2
3_GP_21	Macquaria ambigua	Wyenbah	373	598	NA	ANNUAL	Training	2190	2059.19	NA	2025.08
4_GP_04	Macquaria ambigua	Wynella	349	745	NA	ANNUAL	Testing	2190	2806.54	NA	2292.96
2_GP_13	Macquaria ambigua	Ten Mile	291	269	NA	ANNUAL	Training	2555	2360.41	NA	2651.25
4_GP_02	Macquaria ambigua	Wynella	412	1228	NA	ANNUAL	Training	2555	1915.91	NA	2482.52
4_GP_14	Macquaria ambigua	Wynella	370	794	NA	ANNUAL	Training	2920	3467.16	NA	3696.06
6_GP_01	Macquaria ambigua	Ballandool	340	505	NA	ANNUAL	Training	2920	3314.91	NA	2712.77
2_GP_11	Macquaria ambigua	Ten Mile	298	374	NA	ANNUAL	Training	3285	4034.61	NA	3321.61
3_GP_01	Macquaria ambigua	Wyenbah	404	955	NA	ANNUAL	Testing	3285	2745.7	NA	4167.94
3_GP_17	Macquaria ambigua	Wyenbah	410	900	NA	ANNUAL	Training	3285	4252.96	NA	3123.09
5_GP_04	Macquaria ambigua	Wollerbilla	432	1134	NA	ANNUAL	Training	3285	3086.62	NA	2513.96
1_GP_03	Macquaria ambigua	Weribone	342	510	NA	ANNUAL	Training	4015	2960.37	NA	5044.37
3_GP_02	Macquaria ambigua	Wyenbah	388	712	NA	ANNUAL	Training	4015	3127.08	NA	4782.59
1_GP_02	Macquaria ambigua	Weribone	348	505.6	NA	ANNUAL	Training	4745	3804.29	NA	3608.69
2_GP_06	Macquaria ambigua	Ten Mile	425	730	NA	ANNUAL	Testing	5475	5400.48	NA	4550.75
